# Supplementary material for: Frailty Index as a Predictor of Mortality in Middle-Aged and Older People: A Prospective Analysis of Chilean Adults
Source: Int J Environ Res Public Health. 2023 Jan 10;20(2):1195. doi: 10.3390/ijerph20021195 (PMC9859421; doi:10.3390/ijerph20021195)
Supplement: Supplementary file 1 [file ijerph-20-01195-s001.zip]

Archive with 1 entries (1 files):
- ijerph-2026767-supplementary.pdf
